# Supplementary material for: Heterologous Expression of Type II PKS Gene Cluster Leads to Diversified Angucyclines in Streptomyces albus J1074
Source: Mar Drugs. 2024 Oct 22;22(11):480. doi: 10.3390/md22110480 (PMC11595736; doi:10.3390/md22110480)
Supplement: Supplementary file 1 [file marinedrugs-22-00480-s001.zip]

Archive with 1 entries (1 files):
- marinedrugs-3256701-supplementary.pdf
